# Supplementary material for: Characteristics and predictors of severe outcomes of COVID‐19 cases presenting to the emergency department of a major Australian referral hospital: A record linkage study
Source: Emerg Med Australas. 2025 Apr 10;37(2):e70040. doi: 10.1111/1742-6723.70040 (PMC11983665; doi:10.1111/1742-6723.70040)
Supplement: Supplementary file 1 — Appendix S1. Supporting Information. [file EMM-37-0-s001.xlsx]

## Sheet: About
Supplementary file for:
Characteristics and predictors of severe outcomes of COVID-19 cases presenting to the emergency department of a major Australian referral hospital: a record linkage study
Authors:
Katrina Boldt, Nectarios Rose, Sandra Ware, Michael M Dinh, Kishor Kumar Paul, Yvonne Ho, YingWai.Ho@health.nsw.gov.au, David J Muscatello
Address for correspondence: david.muscatello@unsw.edu.au
Date: 19 August 2024
SNOMED CT diagnosis inclusions

## Sheet: SNOMEDCT
SNOMED CT ID	Fully specified name
10001005	10001005: Bacterial sepsis (disorder)
1023001	1023001: Apnea (finding)
102453009	102453009: Peritonsillar cellulitis (disorder)
102496004	102496004: Spiking fever (finding)
102577000	102577000: Trepopnea (finding)
102579002	102579002: Shallow breathing (finding)
102580004	102580004: Cough suppression (finding)
102582007	102582007: Photoptarmosis (biological function) (observable entity)
102617004	102617004: Congestion of throat (finding)
102618009	102618009: Pharyngeal dryness (finding)
103001002	103001002: Feeling feverish (finding)
10301003	10301003: Tick-borne relapsing fever (disorder)
10351008	10351008: Suppurative tonsillitis (disorder)
103516006	103516006: Influenzavirus A Bangkok (organism)
103517002	103517002: Influenzavirus A England (organism)
103518007	103518007: Influenzavirus A Hong Kong (organism)
103519004	103519004: Influenzavirus A Leningrad (organism)
103520005	103520005: Influenzavirus A Mississippi (organism)
103521009	103521009: Influenzavirus A Phillipines (organism)
103522002	103522002: Influenzavirus A Port Chalmers (organism)
103523007	103523007: Influenzavirus A Texas (organism)
103524001	103524001: Influenzavirus A Victoria (organism)
104310006	104310006: Influenzavirus antibody assay (procedure)
10509002	10509002: Acute bronchitis (disorder)
105592009	105592009: Septicemia (disorder)
105636004	105636004: Disease of possible viral origin (disorder)
106012007	106012007: Hypoxia, asphyxia AND/OR other respiratory condition of fetus AND/OR newborn (disorder)
106051002	106051002: Finding related to respiratory sounds (finding)
106059000	106059000: Nervous system respiratory control finding (finding)
10620008	10620008: Bordetella bronchiseptica (organism)
10809006	10809006: Parainfluenza virus laryngotracheitis (disorder)
109362006	109362006: Cellulitis of parapharyngeal space (disorder)
110289004	110289004: Obligatory mouth breathing (finding)
110291007	110291007: Chronic mouth breathing (finding)
111282000	111282000: Acute respiratory insufficiency (disorder)
11134001	11134001: Acute suppuration of sphenoidal sinus (disorder)
111466004	111466004: Perinatal partial atelectasis (disorder)
111489007	111489007: Breathing-related sleep disorder (disorder)
111794008	111794008: Masked infection (disorder)
111849006	111849006: Adenoviral bronchitis (disorder)
111876006	111876006: Influenza due to other Influenza virus (disorder)
111885006	111885006: AIDS with pneumonia (disorder)
111900000	111900000: Pneumonia in aspergillosis (disorder)
111950007	111950007: Factitious fever (finding)
111962006	111962006: Postural cough (finding)
111968005	111968005: Postanesthesia apnea (finding)
11461005	11461005: Staphylococcal tonsillitis (disorder)
115648009	115648009: Persistent infection (disorder)
116277006	116277006: Pulmonary aspiration of fluid (finding)
117725006	117725006: Detection of bacteria (procedure)
117817000	117817000: Measurement of Influenza A virus antibody and Influenza B virus antibody (procedure)
117865004	117865004: Measurement of avian influenza A virus antibody (procedure)
118089005	118089005: Influenza A virus and Influenza B virus antigen assay (procedure)
118090001	118090001: Influenza A virus, Influenza B virus, and Influenza C virus antigen assay (procedure)
11833005	11833005: Dry cough (finding)
119251002	119251002: Reverse sneezing (finding)
12025005	12025005: Paradoxical respiration (finding)
120753009	120753009: Antibody to Influenza A virus (substance)
120843002	120843002: Antibody to Influenza B virus (substance)
120844008	120844008: Antibody to Influenza C virus (substance)
120907007	120907007: Influenzavirus A Hong Kong antibody (substance)
120917002	120917002: Influenzavirus A Texas antibody (substance)
120918007	120918007: Influenzavirus A Bangkok antibody (substance)
120919004	120919004: Influenzavirus A Philippines antibody (substance)
120920005	120920005: Influenzavirus A Mississippi antibody (substance)
120921009	120921009: Influenzavirus A Port Chalmers antibody (substance)
120922002	120922002: Influenzavirus A England antibody (substance)
120923007	120923007: Influenzavirus A Victoria antibody (substance)
120925000	120925000: Influenzavirus A Leningrad antibody (substance)
121006005	121006005: Antigen of Influenza A virus (substance)
121008006	121008006: Antigen of Influenza B virus (substance)
121026009	121026009: Antigen of Influenza C virus (substance)
122004005	122004005: Influenza virus A Bangkok antibody assay (procedure)
122005006	122005006: Influenza virus A England antibody assay (procedure)
122006007	122006007: Influenza virus A Hong Kong antibody assay (procedure)
122007003	122007003: Influenza virus A Leningrad antibody assay (procedure)
122008008	122008008: Influenza virus A Mississippi antibody assay (procedure)
122009000	122009000: Influenza virus A Phillipines antibody assay (procedure)
122010005	122010005: Influenza virus A Port Chalmers antibody assay (procedure)
122011009	122011009: Influenza virus A Texas antibody assay (procedure)
122012002	122012002: Influenza virus A Victoria antibody assay (procedure)
122013007	122013007: Measurement of Influenza C virus antibody (procedure)
122262002	122262002: Influenza virus culture (procedure)
122349003	122349003: Influenza A virus antigen assay (procedure)
122350003	122350003: Influenza B virus antigen assay (procedure)
123587001	123587001: Acute bronchopneumonia (disorder)
123588006	123588006: Confluent bronchopneumonia with abscess formation (disorder)
123590007	123590007: Focal pneumonia (disorder)
123591006	123591006: Confluent pneumonia (disorder)
123592004	123592004: Acute mucous pneumonia (disorder)
123818007	123818007: Cough impulse impaired (finding)
126664009	126664009: Exudative pharyngitis (disorder)
126665005	126665005: Oropharyngeal mucositis (disorder)
128070006	128070006: Infectious disease of abdomen (disorder)
128119004	128119004: Bacterial infection of central nervous system (disorder)
128601007	128601007: Infectious disease of lung (disorder)
128944008	128944008: Bacterial infection caused by Bacillus (disorder)
129132000	129132000: Bacterial infectious disease of brain (disorder)
129893005	129893005: Respiratory alteration (finding)
129894004	129894004: Photoptarmosis (finding)
13089009	13089009: Adenoviral bronchiolitis (disorder)
13094009	13094009: Apnea in newborn (finding)
13409004	13409004: Non-arthropod-borne viral disease (disorder)
134249005	134249005: Influenza A antigen level (finding)
134251009	134251009: Influenza B antigen level (finding)
135882008	135882008: Feverish cold (finding)
135883003	135883003: Cough with fever (finding)
139168000	139168000: Influenza-like symptoms (finding)
14041005	14041005: Deglutition apnea (finding)
143574001	143574001: Influenza A antibody level (procedure)
143575000	143575000: Influenza B antibody level (procedure)
14465002	14465002: Ulcerative tonsillitis (disorder)
14683004	14683004: Relapsing fever caused by Borrelia recurrentis (disorder)
15033003	15033003: Peritonsillar abscess (disorder)
15199004	15199004: Acute bronchiolitis with bronchospasm (disorder)
1532007	1532007: Viral pharyngitis (disorder)
1553003	1553003: Influenzavirus B (organism)
155548002	155548002: Pneumonia and influenza &/or pneumonia (disorder)
155559006	155559006: Influenza (disorder)
155560001	155560001: Influenzal pneumonia (disorder)
155561002	155561002: Influenza with encephalopathy (disorder)
155562009	155562009: (Influenza NOS) or (influenza-like illness) (disorder)
155564005	155564005: Pneumonia or influenza NOS (disorder)
15707004	15707004: Hypercapnia with mixed acid-base disorder (disorder)
15805002	15805002: Acute sinusitis (disorder)
15993004	15993004: Alveolar hypoventilation (finding)
16036000	16036000: Acute empyema of frontal sinus (disorder)
161422003	161422003: History of pertussis (situation)
161424002	161424002: History of viral illness (situation)
16146001	16146001: Viral bronchitis (disorder)
161525004	161525004: History of pneumonia (situation)
161852000	161852000: Feels hot/feverish (finding)
161853005	161853005: Fever with sweating (finding)
161913008	161913008: Influenza-like symptoms (finding)
161923004	161923004: Productive cough -clear sputum (finding)
161924005	161924005: Productive cough -green sputum (finding)
161925006	161925006: Productive cough-yellow sputum (finding)
161927003	161927003: Night cough present (situation)
161929000	161929000: Chesty cough (finding)
161932002	161932002: Morning cough (finding)
161933007	161933007: Evening cough (finding)
161935000	161935000: Cough symptom NOS (finding)
161941007	161941007: Dyspnea at rest (finding)
161945003	161945003: Difficulty breathing (finding)
161947006	161947006: Nocturnal cough and wheeze (finding)
161951008	161951008: Breathlessness NOS (finding)
161954000	161954000: Hiccough present (situation)
161955004	161955004: Hiccough NOS (finding)
162367006	162367006: Sneezing symptom (finding)
162369009	162369009: Sneezes (finding)
162370005	162370005: Sneezing symptom NOS (finding)
162375000	162375000: Snoring symptoms (finding)
162377008	162377008: Snoring symptom NOS (finding)
162388002	162388002: Has a sore throat (situation)
162390001	162390001: Sore throat symptom NOS (finding)
162396007	162396007: Choking sensation (finding)
162397003	162397003: Pain in throat (finding)
162480005	162480005: Cough aggravates symptom (finding)
162481009	162481009: Breathing aggravates symptom (finding)
162711000	162711000: On examination - collapse - respiratory arrest (disorder)
162712007	162712007: On examination - collapse - asphyxia (disorder)
162881001	162881001: Depth of respiratory system examination (situation)
162887002	162887002: Depth of respiratory examination NOS (situation)
162890008	162890008: On examination - dyspnea (finding)
162892000	162892000: On examination - respiratory distress (finding)
162894004	162894004: On examination - expiratory wheeze (finding)
162896002	162896002: On examination - stertorous breathing (finding)
162899009	162899009: On examination - hyperventilating (finding)
162915003	162915003: On examination - rate of respiration slow (finding)
162920003	162920003: On examination - shallow breathing (finding)
162951005	162951005: On examination - bronchial breathing (finding)
162953008	162953008: On examination - amphoric breathing (context-dependent category)
162954002	162954002: On examination - cavernous breathing (finding)
164255006	164255006: On examination - tonsils - quinsy present (finding)
164261009	164261009: Inflamed throat (disorder)
164274003	164274003: On examination - stridor present (finding)
164285001	164285001: On examination - fever - general (finding)
164287009	164287009: On examination - fever examination - no abnormality detected (finding)
164288004	164288004: On examination - pyrexia of unknown origin (finding)
164289007	164289007: On examination - fever - general NOS (finding)
164299002	164299002: On examination - level of fever (finding)
164304001	164304001: On examination - hyperpyrexia - greater than 40.5 degrees Celsius (finding)
164305000	164305000: On examination - level of fever NOS (finding)
164306004	164306004: On examination - character of fever (finding)
164307008	164307008: On examination - fever - acute rise (finding)
164308003	164308003: On examination - fever - gradual rise (finding)
164309006	164309006: On examination - fever - continuous (finding)
164311002	164311002: On examination - fever - remittent (finding)
164312009	164312009: On examination - fever - intermittent (finding)
164314005	164314005: On examination - fever - irregular (finding)
164315006	164315006: On examination - fever - fast fall-crisis (finding)
164316007	164316007: On examination - fever-gradual fall-lysis (finding)
164317003	164317003: On examination - fever character NOS (finding)
164318008	164318008: On examination - fever NOS (finding)
166210002	166210002: Influenza A antibody level (procedure)
166211003	166211003: Influenza B antibody level (procedure)
16810008	16810008: Acquired immunodeficiency syndrome (AIDS) with viral pneumonia (disorder)
168197002	168197002: Sample bacteria cultured (finding)
168237007	168237007: On examination - stained microscopy: bacteria (finding)
168266005	168266005: Serology: bacteria identified (procedure)
17057004	17057004: Induced apnea (finding)
17077006	17077006: Abnormal respiratory rate (finding)
17216000	17216000: Dyspnea, class I (finding)
17357005	17357005: Acute suppuration of frontal sinus (disorder)
17361004	17361004: Tracheal breathing (finding)
17741008	17741008: Acute tonsillitis (disorder)
17849001	17849001: Respiratory condition of fetus OR newborn (disorder)
17986004	17986004: Barking cough (finding)
18099001	18099001: Retropharyngeal abscess (disorder)
181007	181007: Hemorrhagic bronchopneumonia (disorder)
181893002	181893002: Excessively deep breathing (finding)
18197001	18197001: Asthmatoid wheeze (finding)
1821000	1821000: Chemoreceptor apnea (finding)
185086009	185086009: Chronic obstructive bronchitis (disorder)
186335000	186335000: Other bacterial diseases (disorder)
186353006	186353006: Whooping cough - other specified organism (disorder)
186355004	186355004: Other whooping cough NOS (disorder)
186356003	186356003: Whooping cough NOS (disorder)
186357007	186357007: Streptococcal sore throat with scarlatina (disorder)
186358002	186358002: Streptococcal angina (disorder)
186360000	186360000: Streptococcal pharyngitis (disorder)
186361001	186361001: Streptococcal sore throat NOS (disorder)
186362008	186362008: Streptococcal sore throat with scarlatina NOS (disorder)
186392004	186392004: (Septicaemia NOS) or (sepsis) (disorder)
186459009	186459009: Bacterial causes of diseases classified elsewhere (disorder)
186470002	186470002: Bacterial infection NOS (disorder)
186471003	186471003: Other specified bacterial diseases (disorder)
186747009	186747009: Coronavirus infection (disorder)
186754003	186754003: Viral: [infection NOS] or [illness] (disorder)
186757005	186757005: Viral agent as the cause of other diseases (disorder)
186758000	186758000: Coronavirus as the cause of diseases classified to other chapters (disorder)
186820006	186820006: Relapsing fever (disorder)
186821005	186821005: Tick-borne relapsing fever NOS (disorder)
186822003	186822003: Relapsing fever NOS (disorder)
18700001	18700001: Septicemia caused by Chromobacterium (disorder)
187196002	187196002: Pneumonia caused by Toxoplasma (disorder)
187245006	187245006: Unspecified other infectious and parasitic diseases (disorder)
187296008	187296008: [X]Certain zoonotic bacterial diseases (disorder)
187314009	187314009: [X]Other bacterial diseases (disorder)
187324001	187324001: [X]Whooping cough due to other Bordetella species (disorder)
187325000	187325000: [X]Whooping cough, unspecified (disorder)
187333004	187333004: [X]Septicemia, unspecified (disorder)
187347000	187347000: [X]Bacterial infection, unspecified (disorder)
187374004	187374004: [X]Relapsing fever, unspecified (disorder)
187467005	187467005: [X]Coronavirus infection, unspecified (disorder)
187471008	187471008: [X]Viral infection, unspecified (disorder)
187566004	187566004: [X]Bacterial, viral and other infectious agents (disorder)
187587009	187587009: Coronavirus as the cause of diseases classified to other chapters (disorder)
187593001	187593001: [X]Other viral agents as the cause of diseases classified to other chapters (disorder)
187595008	187595008: [X]Other and unspecified infectious diseases (disorder)
187596009	187596009: Infectious and parasitic diseases NOS (disorder)
191727003	191727003: Post measles pneumonia (disorder)
191955009	191955009: Psychogenic hiccough (disorder)
191959003	191959003: Psychogenic respiratory symptom NOS (disorder)
192691003	192691003: Encephalitis due to influenza (disorder)
192693000	192693000: Encephalitis due to influenza-virus identified (disorder)
19282004	19282004: Cough on exercise (finding)
193198003	193198003: Superimposed infection (disorder)
194394004	194394004: Gram positive sepsis (disorder)
194946005	194946005: Acute myocarditis - influenzal (disorder)
195647007	195647007: Acute respiratory infection (disorder)
195648002	195648002: (Acute nasopharyngitis or rhinitis) or (common cold) (disorder)
195649005	195649005: Sinusitis (& acute) (disorder)
195651009	195651009: Other acute sinusitis (disorder)
195652002	195652002: Other acute sinusitis NOS (disorder)
195653007	195653007: Acute sinusitis NOS (disorder)
195654001	195654001: Throat: [acute pharyngitis] or [sore NOS (& viral)] or [infection] (disorder)
195655000	195655000: Acute gangrenous pharyngitis (disorder)
195656004	195656004: Acute phlegmonous pharyngitis (disorder)
195657008	195657008: Acute ulcerative pharyngitis (disorder)
195658003	195658003: Acute bacterial pharyngitis (disorder)
195659006	195659006: Acute pneumococcal pharyngitis (disorder)
195660001	195660001: Acute staphylococcal pharyngitis (disorder)
195661002	195661002: Acute bacterial pharyngitis NOS (disorder)
195662009	195662009: Acute viral pharyngitis (disorder)
195663004	195663004: Allergic pharyngitis (disorder)
195664005	195664005: Acute pharyngitis NOS (disorder)
195666007	195666007: Acute erythematous tonsillitis (disorder)
195667003	195667003: Acute follicular tonsillitis (disorder)
195668008	195668008: Acute ulcerative tonsillitis (disorder)
195669000	195669000: Acute catarrhal tonsillitis (disorder)
195670004	195670004: Acute gangrenous tonsillitis (disorder)
195671000	195671000: Acute bacterial tonsillitis (disorder)
195672007	195672007: Acute pneumococcal tonsillitis (disorder)
195673002	195673002: Acute staphylococcal tonsillitis (disorder)
195674008	195674008: Acute bacterial tonsillitis NOS (disorder)
195676005	195676005: Acute viral tonsillitis (disorder)
195677001	195677001: Recurrent acute tonsillitis (disorder)
195678006	195678006: Acute tonsillitis NOS (disorder)
195680000	195680000: Acute edematous laryngitis (disorder)
195681001	195681001: Acute ulcerative laryngitis (disorder)
195682008	195682008: Acute catarrhal laryngitis (disorder)
195683003	195683003: Acute phlegmonous laryngitis (disorder)
195684009	195684009: Acute laryngitis caused by Haemophilus influenzae (disorder)
195685005	195685005: Acute pneumococcal laryngitis (disorder)
195686006	195686006: Acute suppurative laryngitis (disorder)
195688007	195688007: Acute viral laryngitis unspecified (disorder)
195689004	195689004: Acute bacterial laryngitis unspecified (disorder)
195690008	195690008: Acute laryngitis NOS (disorder)
195693005	195693005: Acute tracheitis NOS (disorder)
195694004	195694004: Laryngotracheitis (& acute) (disorder)
195697006	195697006: Acute laryngotracheitis NOS (disorder)
195698001	195698001: Epiglottitis: [viral] or [acute non streptococcal] (disorder)
195701009	195701009: Acute epiglottitis NOS (disorder)
195703007	195703007: Acute laryngitis and tracheitis NOS (disorder)
195704001	195704001: Other acute upper respiratory infections (disorder)
195707008	195707008: Tracheopharyngitis (disorder)
195708003	195708003: Recurrent upper respiratory tract infection (disorder)
195709006	195709006: Pharyngolaryngitis (disorder)
195710001	195710001: Other upper respiratory infections of multiple sites (disorder)
195711002	195711002: Upper respiratory tract infection (& viral) NOS (disorder)
195712009	195712009: Acute bronchitis and/or bronchiolitis (disorder)
195713004	195713004: Acute bronchitis (& wheezy) (disorder)
195714005	195714005: Acute fibrinous bronchitis (disorder)
195715006	195715006: Acute membranous bronchitis (disorder)
195716007	195716007: Acute pseudomembranous bronchitis (disorder)
195717003	195717003: Acute purulent bronchitis (disorder)
195718008	195718008: Acute croupous bronchitis (disorder)
195719000	195719000: Acute pneumococcal bronchitis (disorder)
195720006	195720006: Acute streptococcal bronchitis (disorder)
195721005	195721005: Acute bronchitis caused by Haemophilus influenzae (disorder)
195722003	195722003: Acute Moraxella catarrhalis bronchitis (disorder)
195725001	195725001: Acute coxsackievirus bronchitis (disorder)
195726000	195726000: Acute parainfluenza virus bronchitis (disorder)
195727009	195727009: Acute respiratory syncytial virus bronchitis (disorder)
195728004	195728004: Acute bronchitis caused by rhinovirus (disorder)
195729007	195729007: Acute echovirus bronchitis (disorder)
195730002	195730002: Subacute bronchitis unspecified (disorder)
195731003	195731003: Acute viral bronchitis unspecified (disorder)
195732005	195732005: Acute bacterial bronchitis unspecified (disorder)
195733000	195733000: Acute bronchitis NOS (disorder)
195734006	195734006: Acute capillary bronchiolitis (disorder)
195737004	195737004: Acute exudative bronchiolitis (disorder)
195738009	195738009: Obliterating fibrous bronchiolitis (disorder)
195739001	195739001: Acute bronchiolitis caused by respiratory syncytial virus (disorder)
195740004	195740004: Acute bronchiolitis due to other specified organisms (disorder)
195741000	195741000: Acute bronchiolitis NOS (disorder)
195742007	195742007: Acute lower respiratory tract infection (disorder)
195743002	195743002: Acute bronchitis or bronchiolitis NOS (disorder)
195744008	195744008: Chest infection (& NOS) (disorder)
195745009	195745009: Respiratory tract infection (& [acute lower] or [lower]) (disorder)
195747001	195747001: Chest cold (disorder)
195748006	195748006: Other specified acute respiratory infections (disorder)
195749003	195749003: Acute respiratory infection NOS (disorder)
195770009	195770009: Chronic infective rhinitis (disorder)
195804009	195804009: Lingular tonsillitis (disorder)
195833005	195833005: Pharynx or nasopharynx cellulitis (disorder)
195836002	195836002: Pharynx or nasopharynx abscess (disorder)
195878008	195878008: Pneumonia and influenza (disorder)
195880002	195880002: Viral pneumonia (& chest infection) (disorder)
195881003	195881003: Pneumonia caused by respiratory syncytial virus (disorder)
195882005	195882005: Viral pneumonia NEC (disorder)
195883000	195883000: Viral pneumonia NOS (disorder)
195884006	195884006: Pneumococcal pneumonia (& lobar) (disorder)
195885007	195885007: Other bacterial pneumonia (disorder)
195886008	195886008: Group B streptococcal pneumonia (disorder)
195887004	195887004: Pneumonia due to other specified bacteria (disorder)
195888009	195888009: Proteus pneumonia (disorder)
195889001	195889001: Legionella pneumonia (disorder)
195891009	195891009: Pneumonia due to bacteria NOS (disorder)
195892002	195892002: Bacterial pneumonia NOS (disorder)
195893007	195893007: Pneumonia due to other specified organisms (disorder)
195896004	195896004: Pneumonia caused by pleuropneumonia-like organism (disorder)
195898003	195898003: Pneumonia due to specified organism NOS (disorder)
195899006	195899006: (Pneumonia) or (chest infection) with infectious diseases EC (disorder)
195900001	195900001: Pneumonia due to measles (disorder)
195902009	195902009: Anthrax pneumonia (disorder)
195903004	195903004: Pneumonia with other systemic mycoses (disorder)
195904005	195904005: Pneumonia with coccidioidomycosis (disorder)
195905006	195905006: Pneumonia with histoplasmosis (disorder)
195906007	195906007: Pneumonia with systemic mycosis NOS (disorder)
195907003	195907003: Pneumonia with other infectious diseases EC (disorder)
195908008	195908008: Actinomycotic pneumonia (disorder)
195909000	195909000: Nocardial pneumonia (disorder)
195911009	195911009: Chickenpox pneumonia (disorder)
195912002	195912002: Pneumonia with other infectious diseases EC NOS (disorder)
195913007	195913007: Pneumonia with infectious diseases EC NOS (disorder)
195914001	195914001: Bronchopneumonia: [unspecified organism] or [chest infection - unspecified] (disorder)
195915000	195915000: Pneumonia due to unspecified organism (disorder)
195916004	195916004: Lobar pneumonia due to unspecified organism (disorder)
195920000	195920000: Influenza with pneumonia, influenza virus identified (disorder)
195921001	195921001: Influenza with pneumonia NOS (disorder)
195922008	195922008: Influenza with other respiratory manifestation (disorder)
195923003	195923003: Influenza with laryngitis (disorder)
195924009	195924009: Influenza with pharyngitis (disorder)
195925005	195925005: Influenza with respiratory manifestations NOS (disorder)
195927002	195927002: Influenza with other manifestations (disorder)
195928007	195928007: Influenza with encephalopathy (disorder)
195929004	195929004: Influenza with gastrointestinal tract involvement (disorder)
195930009	195930009: Influenza with other manifestations NOS (disorder)
195931008	195931008: (Influenza like illness) or (influenza NOS) (disorder)
195933006	195933006: Other specified pneumonia or influenza (disorder)
195934000	195934000: Pneumonia or influenza NOS (disorder)
195936003	195936003: Bronchitis: [unspecified (& chest infection)] or [recurrent wheezy] (disorder)
195937007	195937007: Tracheobronchitis NOS (disorder)
195940007	195940007: Bronchitis NOS (disorder)
196111003	196111003: Bacterial hemorrhagic septicemia (disorder)
196151000	196151000: Pulmonary insufficiency following shock (disorder)
196153002	196153002: Pulmonary insufficiency following trauma (disorder)
196155009	196155009: Trauma and postoperative pulmonary insufficiency NOS (disorder)
196170005	196170005: Other specified diseases of respiratory system (disorder)
196183006	196183006: Respiratory (infection NOS) or (other diseases of NEC) (disorder)
196196007	196196007: [X]Other acute sinusitis (disorder)
196197003	196197003: [X]Acute pharyngitis due to other specified organisms (disorder)
196198008	196198008: [X]Acute tonsillitis due to other specified organisms (disorder)
196199000	196199000: [X]Other acute upper respiratory infections of multiple sites (disorder)
196200002	196200002: [X]Influenza with other respiratory manifestations, influenza virus identified (disorder)
196201003	196201003: [X]Influenza with other manifestations, influenza virus identified (disorder)
196202005	196202005: [X]Influenza with other respiratory manifestations, virus not identified (disorder)
196203000	196203000: [X]Influenza with other manifestations, virus not identified (disorder)
196204006	196204006: [X]Other viral pneumonia (disorder)
196205007	196205007: [X]Pneumonia due to other aerobic gram-negative bacteria (disorder)
196206008	196206008: [X]Other bacterial pneumonia (disorder)
196207004	196207004: [X]Pneumonia due to other specified infectious organisms (disorder)
196208009	196208009: [X]Pneumonia in bacterial diseases classified elsewhere (disorder)
196209001	196209001: [X]Pneumonia in viral diseases classified elsewhere (disorder)
196210006	196210006: [X]Pneumonia in mycoses classified elsewhere (disorder)
196211005	196211005: [X]Pneumonia in parasitic diseases classified elsewhere (disorder)
196212003	196212003: [X]Pneumonia in other diseases classified elsewhere (disorder)
196213008	196213008: [X]Other pneumonia, organism unspecified (disorder)
196214002	196214002: [X]Other acute lower respiratory infections (disorder)
196215001	196215001: [X]Acute bronchitis due to other specified organisms (disorder)
196216000	196216000: [X]Acute bronchiolitis due to other specified organisms (disorder)
196217009	196217009: [X]Other diseases of the upper respiratory tract (disorder)
196226007	196226007: [X]Other abscess of pharynx (disorder)
196255004	196255004: [X]Other diseases of the respiratory system (disorder)
196258002	196258002: [X]Other specified respiratory disorders (disorder)
20112008	20112008: Dyspnea leaning over (finding)
203229009	203229009: Infection of phalanx of finger or thumb (disorder)
205237003	205237003: Pneumonitis (disorder)
205717001	205717001: Infection caused by Borrelia turicatae (disorder)
20573003	20573003: Ineffective breathing pattern (finding)
206281003	206281003: Respiratory distress syndrome (& [hyaline membrane disease]) (disorder)
206282005	206282005: Other fetal and newborn respiratory conditions (disorder)
206308005	206308005: Other and unspecified perinatal atelectasis (disorder)
206309002	206309002: Perinatal atelectasis, unspecified (disorder)
206312004	206312004: Perinatal pulmonary collapse NOS (disorder)
206318000	206318000: Other perinatal respiratory problems (disorder)
206319008	206319008: Perinatal apneic spells NOS (disorder)
206322005	206322005: Perinatal respiratory distress NOS (disorder)
206323000	206323000: Perinatal respiratory failure NOS (disorder)
206324006	206324006: Neonatal acrocyanosis (finding)
206326008	206326008: (Other perinatal respiratory problems NOS) or (grunting baby) (disorder)
206327004	206327004: Perinatal respiratory problems NOS (disorder)
206328009	206328009: Other specified respiratory problems in fetus or neonate (disorder)
206329001	206329001: Fetal or newborn respiratory problems NOS (disorder)
206341008	206341008: Infectious granuloma (disorder)
206350005	206350005: (Neonatal dacryocystitis &/or conjunctivitis due to virus) or (ophthalmia neonatorum - viral) (disorder)
206352002	206352002: Neonat inclusn body: [other, dacryocystitis &/or conjunctivitis] or [NEC, ophthalmia neonatorum] or [inclusion blennorrhoea] (disorder)
206633003	206633003: [X]Other respiratory distress of newborn (disorder)
206640002	206640002: [X]Other and unspecified atelectasis of newborn (disorder)
206641003	206641003: [X]Other apnea of newborn (finding)
206642005	206642005: [X]Other specified respiratory conditions of newborn (disorder)
20670007	20670007: Brassy cough (finding)
206758001	206758001: [D]Pyrexia of unknown origin (situation)
206760004	206760004: [D]Chills with fever (situation)
206761000	206761000: [D]Hyperpyrexia NOS (situation)
206762007	206762007: [D]Fever NOS (situation)
206763002	206763002: [D]Persistent fever (situation)
206764008	206764008: [D]Pyrexia of unknown origin NOS (situation)
206996006	206996006: [D]Choking sensation (situation)
206998007	206998007: [D]Mouth breathing (situation)
206999004	206999004: [D]Sneezing (situation)
207031008	207031008: [D]Septic shock (situation)
207048000	207048000: [D]Respiratory abnormalities (situation)
207050008	207050008: [D]Hyperventilation (situation)
207051007	207051007: [D]Orthopnea (situation)
207052000	207052000: [D]Tachypnea (situation)
207053005	207053005: [D]Apnea (situation)
207054004	207054004: [D]Cheyne-Stokes respiration (situation)
207055003	207055003: [D]Respiratory distress (situation)
207056002	207056002: [D]Respiratory insufficiency (situation)
207057006	207057006: [D]Shortness of breath (situation)
207058001	207058001: [D]Wheezing (situation)
207059009	207059009: [D]Dyspnea (situation)
207060004	207060004: [D]Snoring (situation)
207061000	207061000: [D]Yawning (situation)
207063002	207063002: [D]Respiratory abnormalities NOS (situation)
207064008	207064008: [D]Stridor (situation)
207066005	207066005: [D]Cough (situation)
207067001	207067001: [D]Cough syncope (situation)
207105009	207105009: [D]Hiccough (situation)
207107001	207107001: [D]Breath-holding spell (situation)
207294007	207294007: [D]Unspecified bacteremia (situation)
207295008	207295008: [D]Unspecified viremia (situation)
207550002	207550002: [D]Asphyxia (situation)
207552005	207552005: [D]Respiratory failure (situation)
207553000	207553000: [D]Cardiorespiratory failure (situation)
207554006	207554006: [D]Respiratory arrest (situation)
207555007	207555007: [D]Respiratory failure NOS (situation)
207582004	207582004: [X]Other and unspecified abnormalities of breathing (finding)
207615004	207615004: Infection caused by Borrelia microti (disorder)
208545005	208545005: Infection caused by Borrelia crocidurae (disorder)
209516003	209516003: Relapsing fever of North Africa (disorder)
21060003	21060003: Acute bacterial epiglottitis (disorder)
213215000	213215000: Cardiorespiratory failure as a complication of care (disorder)
213225005	213225005: Postoperative chest infection (disorder)
222008	222008: Acute epiglottitis with obstruction (disorder)
225588008	225588008: Cough when swallowing (finding)
225589000	225589000: Chokes when swallowing (finding)
225914005	225914005: Bubbling respiration (finding)
22754005	22754005: Staphylococcal pneumonia (disorder)
230145002	230145002: Difficulty breathing (finding)
230188005	230188005: Post-influenza encephalitis (disorder)
231984002	231984002: Viral retinitis (disorder)
232211009	232211009: Sinus congestion (finding)
232341009	232341009: Acute rhinitis (disorder)
232343007	232343007: Acute irritant rhinitis (disorder)
232391008	232391008: Recurrent acute sinusitis (disorder)
232396003	232396003: Chronic osteomeatal disease (disorder)
232402006	232402006: Meningococcal pharyngitis (disorder)
232418000	232418000: Acute infection of tonsillar remnant (disorder)
232426008	232426008: Acute simple laryngitis (disorder)
232428009	232428009: Acute membranous laryngitis (disorder)
232429001	232429001: Acute subglottic laryngitis (disorder)
232432003	232432003: Pediatric acute epiglottitis and supraglottitis (disorder)
232433008	232433008: Adult acute epiglottitis and supraglottitis (disorder)
233596008	233596008: Viral upper respiratory tract infection NOS (disorder)
233597004	233597004: Chest infection - unspecified bronchitis (disorder)
233598009	233598009: Acute bacterial bronchitis (disorder)
233599001	233599001: Acute mycoplasmal bronchitis (disorder)
233600003	233600003: Acute chlamydial bronchitis (disorder)
233601004	233601004: Acute viral bronchitis (disorder)
233602006	233602006: Acute viral bronchiolitis (disorder)
233603001	233603001: Acute bronchiolitis caused by adenovirus (disorder)
233604007	233604007: Pneumonia (disorder)
233605008	233605008: Pneumonia due to other specified organisms (disorder)
233606009	233606009: Atypical pneumonia (disorder)
233607000	233607000: Pneumococcal pneumonia (disorder)
233609002	233609002: Pneumonia caused by Chlamydiaceae (disorder)
233613009	233613009: Fungal pneumonia (disorder)
233617005	233617005: Hemorrhagic pneumonia (disorder)
233620002	233620002: Pneumonia due to parasitic infestation (disorder)
233621003	233621003: Rickettsial pneumonia (disorder)
233624006	233624006: Herpes simplex pneumonia (disorder)
233625007	233625007: Giant cell pneumonia (disorder)
233656004	233656004: Post-infective pleural fibrosis (disorder)
233660001	233660001: Mucociliary clearance defect (disorder)
233661002	233661002: Inherited mucociliary clearance defect (disorder)
233668008	233668008: Acquired mucociliary clearance defect (disorder)
233669000	233669000: Secondary ciliary dyskinesia (disorder)
233670004	233670004: Transient mucociliary clearance defect (disorder)
233671000	233671000: Chronic obstructive pulmonary disease with acute exacerbation, unspecified (disorder)
233712009	233712009: Fluid overload pulmonary edema (disorder)
233765002	233765002: Respiratory failure without hypercapnia (disorder)
233785003	233785003: Infectious disorder of trachea (disorder)
233787006	233787006: Acquired subglottic stenosis (disorder)
233795005	233795005: Infectious disorder of bronchus (disorder)
233799004	233799004: Acute toxic tracheobronchitis (disorder)
234173007	234173007: Hyperdynamic septic shock (disorder)
234174001	234174001: Hypodynamic septic shock (disorder)
235061000	235061000: Oral mucosal bacterial disease (disorder)
238149007	238149007: Systemic inflammatory response syndrome (disorder)
238150007	238150007: Sepsis syndrome (disorder)
238162006	238162006: Impaired oxygen extraction (disorder)
23884004	23884004: Acute suppuration of maxillary sinus (disorder)
240310001	240310001: Grunting baby (finding)
240444009	240444009: Fusobacterial necrotizing tonsillitis (disorder)
240446006	240446006: Disseminated legionella infection (disorder)
240668005	240668005: Borreliosis (disorder)
240871004	240871004: Capillaria aerophila chest infection (disorder)
24091005	24091005: Bacterial infection due to Aerobacter aerogenes (disorder)
243612002	243612002: Influenza virus A and B (organism)
243613007	243613007: Influenza virus A (organism)
243614001	243614001: Influenza virus C (organism)
24612001	24612001: Wheeze - rhonchi (finding)
24662006	24662006: Influenza caused by Influenza B virus (disorder)
247410004	247410004: Painful cough (finding)
247813005	247813005: Fear of choking (finding)
24841007	24841007: Cardiorespiratory failure during AND/OR resulting from a procedure (disorder)
248425001	248425001: Pyrexia (finding)
248426000	248426000: Pyrexia symptoms (finding)
248427009	248427009: Fever symptoms (finding)
248430002	248430002: Pattern of fever (observable entity)
248431003	248431003: Phase of fever (observable entity)
248432005	248432005: Rising phase of fever (finding)
248433000	248433000: Plateau phase of fever (finding)
248434006	248434006: Falling phase of fever (finding)
248435007	248435007: Prolonged fever (finding)
248444008	248444008: Biphasic fever (finding)
248445009	248445009: Fever, diurnal variation (finding)
248446005	248446005: Reversed diurnal fever (finding)
248447001	248447001: Fever defervescence (finding)
248449003	248449003: Central fever (finding)
248452006	248452006: Hyperthermia (finding)
248548009	248548009: Nocturnal dyspnea (finding)
248549001	248549001: Labored breathing (finding)
248552009	248552009: Winded (finding)
248554005	248554005: Partially obstructed airway (disorder)
248555006	248555006: Totally obstructed airway (disorder)
248556007	248556007: Choking during respiration (finding)
248564001	248564001: Pursed-lip breathing (finding)
248565000	248565000: Respiratory effort (observable entity)
248566004	248566004: Visible respiratory effort (finding)
248567008	248567008: Indrawing of ribs during respiration (finding)
248573009	248573009: Noisy respiration (finding)
248574003	248574003: Croupy breathing (finding)
248575002	248575002: Groaning respiration (finding)
248576001	248576001: Hissing respiration (finding)
248578000	248578000: Sobbing respiration (finding)
248579008	248579008: Whistling respiration (finding)
248580006	248580006: Whistling in nose (finding)
248581005	248581005: Rapid shallow breathing (finding)
248583008	248583008: Stops breathing (finding)
248584002	248584002: Catching breath (finding)
248585001	248585001: Irregular breathing (finding)
248587009	248587009: Depth of respiration varies (finding)
248588004	248588004: Depth of breathing uneven (finding)
248592006	248592006: Character of cough (observable entity)
248593001	248593001: Cough when swallowing (finding)
248594007	248594007: Tracheal esophageal fistula cough (finding)
248622006	248622006: Respiratory clicking sound (finding)
248623001	248623001: Respiratory squawk (finding)
248624007	248624007: Respiratory squeak (finding)
248626009	248626009: Yawning (finding)
24921003	24921003: Dyspnea raising arms (finding)
249596001	249596001: Cough impulse in inguinal canal (finding)
250465006	250465006: Determination of bacterial growth (finding)
250504009	250504009: Detection of bacterial antigen (procedure)
250851001	250851001: Pressure in the breathing system (observable entity)
251482001	251482001: Excessive overbreathing response (finding)
251483006	251483006: Prolonged overbreathing response (finding)
25209001	25209001: Inspiratory dyspnea (finding)
2523007	2523007: Salmonella pneumonia (disorder)
2528003	2528003: Viremia (finding)
25423001	25423001: Sighing respiration (finding)
255320000	255320000: Infection - suppurative (disorder)
25764005	25764005: Acute abscess of frontal sinus (disorder)
259856001	259856001: Influenza antibody (substance)
260210008	260210008: Antigen of Influenza virus (substance)
26183002	26183002: Bordetella parapertussis (organism)
262678008	262678008: Inflammation of larynx following radiotherapy (disorder)
263653002	263653002: Abdominal respiratory movements (observable entity)
263731006	263731006: Coughing (observable entity)
264569006	264569006: Secondary infection (disorder)
264576001	264576001: Superadded infection (disorder)
264825005	264825005: Chest respiratory movements (observable entity)
26484003	26484003: Bordetellosis (disorder)
266089004	266089004: Septicemia NOS (disorder)
266116004	266116004: Viral infection NOS (disorder)
266187000	266187000: Bacterial diseases NOS (disorder)
266337001	266337001: Acute epiglottitis (non-streptococcal) (disorder)
266338006	266338006: Upper respiratory infection NOS (disorder)
266339003	266339003: Chest infection NOS (disorder)
266340001	266340001: Acute lower respiratory tract infection (disorder)
266350000	266350000: Pneumococcal lobar pneumonia (disorder)
266351001	266351001: Pneumonia with infectious diseases EC (disorder)
266352008	266352008: Bronchopneumonia due to unspecified organism (disorder)
266353003	266353003: Influenza NOS (disorder)
266354009	266354009: Bronchitis unspecified (disorder)
266372003	266372003: Other diseases of respiratory system NEC (disorder)
266391003	266391003: Pneumonia and influenza &/or pneumonia (disorder)
266393000	266393000: (Influenza NOS) or (influenza-like illness) (disorder)
26650005	26650005: Acute tracheitis (disorder)
267034005	267034005: Productive cough NOS (finding)
267036007	267036007: Dyspnea (finding)
267102003	267102003: Sore throat (finding)
26726000	26726000: Legionella infection (disorder)
268835008	268835008: Other perinatal respiratory problems NOS (disorder)
268893004	268893004: [D]Fever NEC (situation)
269574000	269574000: Infection caused by Legionella pneumophilia (disorder)
270892009	270892009: Sample: direct microscopy: bacteria present (finding)
271101004	271101004: Perinatal cyanotic attacks NOS (disorder)
271375003	271375003: Snuffles in newborn (finding)
271567008	271567008: Whooping cough-like syndrome (disorder)
271621004	271621004: Stertorous breathing (finding)
271626009	271626009: Depth of respiration (observable entity)
271627000	271627000: Excessively deep breathing (finding)
271749004	271749004: Acute rise of fever (finding)
271750004	271750004: Gradual rise of fever (finding)
271751000	271751000: Continuous fever (finding)
271752007	271752007: Staircase fever (finding)
271753002	271753002: Irregular fever (finding)
271754008	271754008: Rapid fall of fever (finding)
271755009	271755009: Gradual fall of fever (finding)
271823003	271823003: Tachypnea (finding)
271824009	271824009: Respiration intermittent (finding)
271825005	271825005: Respiratory distress (finding)
271877004	271877004: Suffocating (finding)
271897009	271897009: On examination - fever (finding)
272039006	272039006: Complaining of cough (finding)
272040008	272040008: Wheezing symptom (finding)
27278006	27278006: Acute empyema of sphenoidal sinus (disorder)
2731000	2731000: Serologic test for Influenza A virus (procedure)
274103002	274103002: Pneumonia NOS (disorder)
274104008	274104008: Flu-like illness NOS (finding)
274214008	274214008: Apnea - anesthetic (finding)
274234009	274234009: [D]Pyrexia (situation)
274235005	274235005: [D]Hyperpyrexia (situation)
274270007	274270007: Respiratory arrest [D] (finding)
274282003	274282003: On examination - respiratory arrest (disorder)
274308003	274308003: On examination - hyperpyrexia (finding)
274640006	274640006: Fever with chills (finding)
27475006	27475006: Parainfluenza virus bronchitis (disorder)
275280004	275280004: Sniffles (finding)
275281000	275281000: Catarrh (finding)
275393007	275393007: Oral infection (disorder)
275488008	275488008: Chronic sore throat (finding)
275495004	275495004: Acute fibrinous laryngotracheobronchitis (disorder)
275496003	275496003: Nasal infection (disorder)
275497007	275497007: Infection of lower respiratory tract and mediastinum (disorder)
275498002	275498002: Respiratory tract infection (disorder)
275499005	275499005: Acute wheezy bronchitis (disorder)
275719008	275719008: Sputum evidence of infection (finding)
27578005	27578005: Relapsing fever of the Caucasus (disorder)
27619001	27619001: Disease caused by Coronaviridae (disorder)
276228000	276228000: Gram-positive septic shock (disorder)
276259003	276259003: Respiratory arrest preceding cardiac arrest (disorder)
276314008	276314008: Coughing ineffective (finding)
276443001	276443001: Acute laryngitis and/or tracheitis (disorder)
276518005	276518005: Transient tricuspid regurgitation of newborn (disorder)
276530004	276530004: Avery's syndrome (disorder)
276531000	276531000: Avery's syndrome type 1 (disorder)
276532007	276532007: Avery's syndrome type 2 (disorder)
276536005	276536005: Respiratory insufficiency syndrome of newborn (disorder)
276537001	276537001: Chronic pulmonary insufficiency of prematurity (disorder)
276538006	276538006: Primary sleep apnoea of newborn (disorder)
276544005	276544005: Apnea of prematurity (disorder)
276545006	276545006: Obstructive apnea of newborn (disorder)
276546007	276546007: Prolonged apnea of newborn (disorder)
276547003	276547003: Neonatal tracheal perforation (disorder)
276708003	276708003: Infant slow to establish respiration (finding)
276725001	276725001: Recurrent apnea of newborn (finding)
277485007	277485007: Secondary pulmonary hypoplasia (disorder)
277486008	277486008: Pulmonary hypoplasia associated with short gestation (disorder)
27836007	27836007: Pertussis (disorder)
278516003	278516003: Lobar pneumonia (disorder)
27878001	27878001: Follicular tonsillitis (disorder)
281003006	281003006: Choking attacks (finding)
28105000	28105000: Influenzal laryngitis (disorder)
281794004	281794004: Viral upper respiratory tract infection (disorder)
281795003	281795003: Inflamed tonsils (finding)
284523002	284523002: Persistent cough (finding)
28456004	28456004: Subclinical infection (disorder)
285342006	285342006: Influenza-like illness (disorder)
285717004	285717004: High temperature (physical force)
286871007	286871007: Bacterial diseases excluding tuberculosis (disorder)
28743005	28743005: Productive cough (finding)
28746002	28746002: Recurrent apnea (finding)
289102000	289102000: Unable to control breathing (finding)
289105003	289105003: Difficulty controlling breathing (finding)
289116005	289116005: Difficulty coughing (finding)
289965001	289965001: Croupy cough (finding)
29596007	29596007: Hypercapnia (disorder)
29608009	29608009: Acute epiglottitis (disorder)
297107002	297107002: Respiratory insufficiency [D] (finding)
297216006	297216006: Increasing breathlessness (finding)
300281007	300281007: Pharynx problem (finding)
300864006	300864006: Finding of cough impulse of lump (finding)
300865007	300865007: Cough impulse of mass present (finding)
300866008	300866008: Cough impulse of mass absent (finding)
300959008	300959008: Allergic cough (finding)
300999006	300999006: Basal pneumonia (disorder)
301000005	301000005: Left lower zone pneumonia (disorder)
301001009	301001009: Right lower zone pneumonia (disorder)
301002002	301002002: Left upper zone pneumonia (disorder)
301003007	301003007: Right middle zone pneumonia (disorder)
301004001	301004001: Right upper zone pneumonia (disorder)
301235001	301235001: Finding of cough (finding)
301236000	301236000: Effective cough (finding)
301237009	301237009: Cough reflex (observable entity)
301238004	301238004: Cough reflex present (finding)
301245004	301245004: Difficulty in coughing up sputum (finding)
301248002	301248002: Finding of sneezing (finding)
301249005	301249005: Finding of hiccoughs (finding)
301273002	301273002: Abnormal breath sounds (finding)
301274008	301274008: Inspiratory wheeze (finding)
301275009	301275009: Expiratory wheeze (finding)
301280000	301280000: Named respiratory sign of chest (finding)
301282008	301282008: Finding of respiration (finding)
301283003	301283003: Finding of rate of respiration (finding)
301285005	301285005: Finding of sound of breathing (finding)
301287002	301287002: Expiratory stridor (finding)
301703002	301703002: Expiratory polyphonic wheeze (finding)
301810000	301810000: Infection by site (disorder)
301811001	301811001: Bacterial infection by site (disorder)
301820005	301820005: Finding of respiratory effort (finding)
301821009	301821009: Drug-induced apnea (finding)
301824001	301824001: Acute viral laryngotracheitis (disorder)
301826004	301826004: Intermittent stridor (finding)
30239003	30239003: Acute abscess of sphenoidal sinus (disorder)
302911003	302911003: Acute lingual tonsillitis (disorder)
304213008	304213008: Low grade pyrexia (finding)
304521001	304521001: Sore throat (finding)
306782005	306782005: Difficulty coughing voluntarily (finding)
306958009	306958009: Impaired abduction of vocal cord on respiration (finding)
30744009	30744009: Platypnea (finding)
307487006	307487006: Biphasic stridor (finding)
307763005	307763005: Basal pneumonia due to unspecified organism (disorder)
308130008	308130008: Recurrent chest infection (disorder)
308149007	308149007: [D]Breathlessness (situation)
308893005	308893005: Pyrexia postprocedure (finding)
308906005	308906005: Secondary bacterial pneumonia (disorder)
309155007	309155007: Cheyne-Stokes respiration (finding)
309462008	309462008: Infection of big toe (disorder)
309472006	309472006: [D]Scoline apnea (situation)
309789002	309789002: Encephalitis caused by Influenza virus (disorder)
309806000	309806000: Encephalitis caused by influenza-virus identified (disorder)
31120005	31120005: Relapsing fever of Asia AND/OR Africa (disorder)
311773008	311773008: Bacteremia NOS (finding)
312085005	312085005: Infection - non-suppurative (disorder)
312116004	312116004: Bacterial infection of the nervous system (disorder)
312117008	312117008: Bacterial respiratory infection (disorder)
312118003	312118003: Bacterial upper respiratory infection (disorder)
312119006	312119006: Bacterial lower respiratory infection (disorder)
312123003	312123003: Bacterial urogenital infection (disorder)
312125005	312125005: Bacterial genital infection (disorder)
312126006	312126006: Bacterial musculoskeletal infection (disorder)
312128007	312128007: Bacterial oral infection (disorder)
312129004	312129004: Bacterial infection of the digestive tract (disorder)
312130009	312130009: Viral infection by site (disorder)
312133006	312133006: Viral respiratory infection (disorder)
312134000	312134000: Viral lower respiratory infection (disorder)
312136003	312136003: Viral musculoskeletal infection (disorder)
312148000	312148000: Fungal ear infection (disorder)
312149008	312149008: Fungal respiratory infection (disorder)
312195001	312195001: Male genital infection (disorder)
312222003	312222003: Infection of testis and epididymis (disorder)
312296006	312296006: Infection of body wall and cavities (navigational concept)
312342009	312342009: Infective pneumonia (disorder)
312371005	312371005: Acute infective bronchitis (disorder)
312400008	312400008: Acute infective tracheobronchitis (disorder)
312403005	312403005: Legionnaire's disease (disorder)
312418006	312418006: Parasitic eye infection (disorder)
312420009	312420009: Infection of oral cavity, teeth and salivary gland (disorder)
312422001	312422001: Infective pharyngitis (disorder)
312425004	312425004: Infection of blood and lymphatic system (disorder)
312427007	312427007: Thyroid infection (disorder)
31309002	31309002: Respiratory syncytial virus pharyngitis (disorder)
313246000	313246000: [D]Sleep apnea syndrome (situation)
313251006	313251006: Encephalitis caused by influenza-specific virus not identified (disorder)
315142009	315142009: Influenza A antibody level (procedure)
315143004	315143004: Influenza B antibody level (procedure)
31515003	31515003: Hypoventilation (finding)
315246003	315246003: Unexplained cough (finding)
31561003	31561003: Hypostatic bronchopneumonia (disorder)
315642008	315642008: Influenza-like symptoms (finding)
31572008	31572008: Inspiratory wheezing (finding)
316120002	316120002: [V]Other cardiorespiratory problems (situation)
31886003	31886003: Bronchiolitis fibrosa obliterans (disorder)
31920006	31920006: Hemorrhagic pneumonia caused by varicella (disorder)
32286006	32286006: Pneumonia in Q fever (disorder)
32398004	32398004: Bronchitis (disorder)
32904004	32904004: Pneumococcal laryngitis (disorder)
33261009	33261009: Abscess of tonsil (disorder)
34014006	34014006: Viral disease (disorder)
34020007	34020007: Pneumonia caused by Streptococcus (disorder)
34055009	34055009: Crowing respiration (finding)
34560001	34560001: Expiratory dyspnea (finding)
34681009	34681009: Perinatal respiratory distress (disorder)
34808003	34808003: Breathing problem (finding)
3487004	3487004: Candidiasis of lung (disorder)
35037009	35037009: Primary atypical interstitial pneumonia (disorder)
35168006	35168006: Acute empyema of ethmoidal sinus (disorder)
35301006	35301006: Acute tracheobronchitis (disorder)
35377009	35377009: Parainfluenza virus laryngotracheobronchitis (disorder)
359829002	359829002: Influenzavirus, type A, avian (organism)
359833009	359833009: Influenzavirus, type A, porcine (organism)
361206004	361206004: Gram-positive septic shock (disorder)
361208003	361208003: Primary sleep apnea of newborn (disorder)
363038008	363038008: Congenital bacterial disorder (disorder)
363162000	363162000: Infectious disorder of joint (disorder)
363166002	363166002: Infective disorder of head (disorder)
363225006	363225006: Neonatal respiratory system disorder (disorder)
363746003	363746003: Acute pharyngitis (disorder)
36426008	36426008: Subacute bronchitis (disorder)
365023005	365023005: Finding related to ability to perform breathing functions (finding)
365025003	365025003: Finding related to ability to control breathing (finding)
365977007	365977007: Finding of pattern of fever (finding)
365989009	365989009: Finding of phase of fever (finding)
366123002	366123002: Cough reflex finding (finding)
366124008	366124008: Finding related to ability to cough (finding)
366125009	366125009: Finding related to ability to cough voluntarily (finding)
366126005	366126005: Finding related to ability to cough up sputum (finding)
366138001	366138001: Finding of respiratory sounds (finding)
366143008	366143008: Finding of respiratory pattern (finding)
366147009	366147009: Finding of respiratory measurements (finding)
366148004	366148004: Finding of respiratory volume (finding)
366154003	366154003: Finding of respiratory flow rate (finding)
366355009	366355009: Finding of respiratory quotient (finding)
367026003	367026003: Influenza A antigen level (procedure)
367027007	367027007: Influenza B antigen level (procedure)
367256002	367256002: Influenza A antigen level (procedure)
367257006	367257006: Influenza B antigen level (procedure)
36971009	36971009: Sinusitis (disorder)
371044001	371044001: Transient respiratory distress with sepsis (disorder)
371103000	371103000: Granulomatous epiglottitis (disorder)
371582002	371582002: Disease caused by Gram-positive bacteria (disorder)
371583007	371583007: Disease caused by Gram-negative bacteria (disorder)
372292006	372292006: Infection caused by resistant organism (disorder)
373895009	373895009: Acute respiratory distress (finding)
373904004	373904004: Feels hot/feverish (finding)
373906002	373906002: Fever with sweating (finding)
373909009	373909009: Choking sensation (finding)
37426002	37426002: Ulcerative laryngitis (disorder)
37608008	37608008: Acute hypoventilation (finding)
37616004	37616004: Pharyngitis (disorder)
37721008	37721008: AIDS with pneumococcal pneumonia (disorder)
37948003	37948003: Acute laryngotracheitis without obstruction (disorder)
385093006	385093006: Community acquired pneumonia (disorder)
38593000	38593000: Perinatal cyanotic attacks (finding)
386614005	386614005: Slow shallow breathing (finding)
386616007	386616007: Shallow breathing (finding)
386661006	386661006: Fever (finding)
386813002	386813002: Abnormal breathing (finding)
38699009	38699009: Pneumonia caused by Histoplasma capsulatum (disorder)
38880002	38880002: Rigor (finding)
389069008	389069008: Avian influenza virus, low pathogenic (organism)
389070009	389070009: Avian influenza virus, highly pathogenic (organism)
389086002	389086002: Hypoxia (disorder)
39002001	39002001: Relapsing fever of Western United States (disorder)
39047000	39047000: AIDS with septicemia (disorder)
39106000	39106000: Ataxic respiration (finding)
391120009	391120009: Medical Research Council Dyspnoea scale grade 1 (finding)
391123006	391123006: Medical Research Council Dyspnoea scale grade 2 (finding)
391124000	391124000: Medical Research Council Dyspnoea scale grade 3 (finding)
391125004	391125004: Medical Research Council Dyspnoea scale grade 4 (finding)
391126003	391126003: Medical Research Council Dyspnoea scale grade 5 (finding)
39172002	39172002: Pneumonia caused by Proteus mirabilis (disorder)
392562007	392562007: At increased risk for sudden infant death syndrome (finding)
39271004	39271004: Ulcerative pharyngitis (disorder)
39549008	39549008: Chronic hypoventilation (finding)
396284006	396284006: Lobular pneumonia (disorder)
396285007	396285007: Bronchopneumonia (disorder)
396286008	396286008: Bilateral bronchopneumonia (disorder)
397702004	397702004: Borg Breathlessness Score finding (finding)
397718005	397718005: Borg Breathlessness Scale finding (finding)
397767007	397767007: Acute respiratory failure requiring reintubation (disorder)
398234006	398234006: Breathing system problem (event)
398447004	398447004: Severe acute respiratory syndrome (disorder)
39871006	39871006: Chronic respiratory failure (disorder)
399040002	399040002: Congenital central hypoventilation (disorder)
399164003	399164003: Acidotic hyperventilation (finding)
399322006	399322006: Air hunger (finding)
39950000	39950000: Dyspnea, class III (finding)
401279002	401279002: Borg Breathlessness Score: 1 very slight (finding)
401280004	401280004: Borg Breathlessness Score: 2 slight (finding)
401281000	401281000: Borg Breathlessness Score: 3 moderate (finding)
401282007	401282007: Borg Breathlessness Score: 4 somewhat severe (finding)
401284008	401284008: Borg Breathlessness Score: 5 severe (finding)
401286005	401286005: Borg Breathlessness Score: 6 severe (+) (finding)
401290007	401290007: Borg Breathlessness Score: 7 very severe (finding)
401291006	401291006: Borg Breathlessness Score: 8 very severe (+) (finding)
401292004	401292004: Borg Breathlessness Score: 9 very, very severe (almost maximal) (finding)
401293009	401293009: Borg Breathlessness Score: 10 maximal (finding)
401323002	401323002: Borg Breathlessness Score: 0.5 very, very slight (just noticeable) (finding)
402933000	402933000: Gram-negative infection of toe web (disorder)
40296006	40296006: Meningitic respiration (finding)
405272003	405272003: Primary alveolar hypoventilation (finding)
405496006	405496006: Inability to ventilate patients lungs mechanically (finding)
405543000	405543000: Drug-induced hyperpyrexia (finding)
405737000	405737000: Pharyngitis (disorder)
40600002	40600002: Pneumococcal bronchitis (disorder)
406558002	406558002: African tick bite fever (disorder)
406588006	406588006: Influenza of the central nervous system (disorder)
40679002	40679002: Erythrocytosis due to alveolar hypoventilation (disorder)
40733004	40733004: Infectious disease (disorder)
407477006	407477006: Genus Alphainfluenzavirus (organism)
407478001	407478001: Genus Betainfluenzavirus (organism)
407479009	407479009: Influenza A virus (organism)
407480007	407480007: Influenza B virus (organism)
407481006	407481006: Genus Gammainfluenzavirus (organism)
407482004	407482004: Influenza C virus (organism)
407495009	407495009: Disease caused by Respirovirus (disorder)
407671000	407671000: Bilateral pneumonia (disorder)
408669002	408669002: Acute laryngitis with obstruction (disorder)
408679000	408679000: Healthcare associated pneumonia (disorder)
408680002	408680002: Healthcare associated bacterial pneumonia (disorder)
408681003	408681003: Healthcare associated legionnaire's disease (disorder)
408682005	408682005: Healthcare associated pertussis (disorder)
408687004	408687004: Healthcare associated influenza disease (disorder)
408688009	408688009: Healthcare associated severe acute respiratory syndrome (disorder)
408690005	408690005: Restrained respiration (finding)
409089005	409089005: Febrile neutropenia (disorder)
409596002	409596002: Non-productive cough (finding)
409622000	409622000: Respiratory failure (disorder)
409623005	409623005: Respiratory insufficiency (disorder)
409630004	409630004: Asymptomatic viremia (finding)
409631000	409631000: Acute viral disease (disorder)
409664000	409664000: Pneumonia caused by anaerobic bacteria (disorder)
409665004	409665004: Pneumonia caused by aerobic bacteria (disorder)
409702008	409702008: Hyperpyrexia (finding)
409796004	409796004: Infection caused by antimicrobial resistant bacteria (disorder)
409798003	409798003: Infection caused by antimicrobial resistant virus (disorder)
409804001	409804001: Infection caused by extended spectrum beta-lactamase producing Klebsiella pneumoniae (disorder)
41048006	41048006: Haemophilus influenzae laryngitis (disorder)
4120002	4120002: Bronchiolitis (disorder)
41207000	41207000: Adenoviral pneumonia (disorder)
41269000	41269000: Influenzal bronchopneumonia (disorder)
41381004	41381004: Pneumonia caused by Pseudomonas (disorder)
414530001	414530001: Intestinal infectious disease caused by Gram-negative bacteria (disorder)
415125002	415125002: Pneumocystosis jirovecii pneumonia (disorder)
415561000	415561000: South African tick-bite fever (disorder)
415724006	415724006: Tonsillitis caused by Gram negative bacteria (disorder)
41582007	41582007: Streptococcal tonsillitis (disorder)
416113008	416113008: Febrile disorder (disorder)
416916004	416916004: Lipoid pneumonitis (disorder)
416945002	416945002: Recurrent apnea (finding)
417688002	417688002: Chronic progressive coccidioidal pneumonia (disorder)
417850002	417850002: Respiratory tract congestion and cough (disorder)
419502003	419502003: Chest infection (disorder)
419760006	419760006: Bacterial vaginosis (disorder)
420079008	420079008: Relapsing fever (disorder)
420245002	420245002: Pneumonia due to Mannheimia haemolytica (disorder)
420362005	420362005: Influenzavirus type A, avian, H1N1 strain (organism)
420508007	420508007: Influenzavirus type A, avian, H3N2 strain (organism)
420544002	420544002: Bacterial pneumonia with acquired immunodeficiency syndrome (disorder)
420787001	420787001: Pneumococcal pneumonia with acquired immunodeficiency syndrome (disorder)
421154002	421154002: Fever associated with acquired immunodeficiency syndrome (disorder)
421264001	421264001: Influenzavirus type A, avian, H5N1 strain (organism)
42136008	42136008: Swinging fever (finding)
421508002	421508002: Viral pneumonia with acquired immunodeficiency syndrome (disorder)
421539000	421539000: Influenzavirus type A, avian, H1N2 strain (organism)
421671002	421671002: Pneumonia with acquired immunodeficiency syndrome (disorder)
422177004	422177004: Dyspnea with acquired immunodeficiency syndrome (disorder)
425464007	425464007: Nosocomial pneumonia (disorder)
426000000	426000000: Fever greater than 100.4 Fahrenheit (finding)
42908004	42908004: Primary atelectasis, in perinatal period (disorder)
42939002	42939002: Pyemia (disorder)
42964004	42964004: Influenza with pneumonia (disorder)
43025008	43025008: Paroxysmal cough (finding)
43692000	43692000: Influenzal acute upper respiratory infection (disorder)
43878008	43878008: Streptococcal sore throat (disorder)
441590008	441590008: Pneumonia caused by Severe acute respiratory syndrome coronavirus (disorder)
442438000	442438000: Influenza caused by Influenza A virus (disorder)
442696006	442696006: Influenza caused by Influenza A virus subtype H1N1 (disorder)
443980004	443980004: Neutropenic sepsis (disorder)
445939008	445939008: Nonspecific syndrome suggestive of viral illness (finding)
447899008	447899008: Sepsis caused by Escherichia coli (disorder)
447931005	447931005: Clinical sepsis (disorder)
448417001	448417001: Sepsis caused by Staphylococcus aureus (disorder)
448739000	448739000: Recurrent lower respiratory tract infection (disorder)
449082003	449082003: Sepsis caused by Gram negative bacteria (disorder)
45312009	45312009: Pneumonia in typhoid fever (disorder)
45556008	45556008: Pulmonary tularemia (disorder)
45629003	45629003: Abscess of nasopharynx (disorder)
45913009	45913009: Laryngitis (disorder)
46107006	46107006: Relapsing fever (disorder)
46171006	46171006: Influenza due to Influenza virus, type A, porcine (disorder)
46207001	46207001: Pneumonitis due to acquired disseminated toxoplasmosis (disorder)
46775006	46775006: Respiratory distress syndrome in the newborn (disorder)
46789001	46789001: Cough after eating (finding)
46970008	46970008: Pneumonia caused by Mycoplasma pneumoniae (disorder)
47525004	47525004: Coarse respiratory crackles (finding)
48397003	48397003: Cold agglutinin disease due to Mycoplasma pneumonia (disorder)
49727002	49727002: Cough (finding)
49908003	49908003: Acute epiglottitis without obstruction (disorder)
50031003	50031003: Primary alveolar hypoventilation (finding)
50177009	50177009: Body temperature above reference range (finding)
50211006	50211006: Catarrhal tracheitis (disorder)
5028002	5028002: Acute pansinusitis (disorder)
50417007	50417007: Lower respiratory tract infection (disorder)
50804000	50804000: Catarrhal pneumonia (disorder)
51209006	51209006: Viral tonsillitis (disorder)
51395007	51395007: Respiratory failure (disorder)
51476001	51476001: Nasopharyngitis (disorder)
51530003	51530003: Pneumonia caused by Escherichia coli (disorder)
52083000	52083000: Infantile lobar overinflation of lung (disorder)
52409006	52409006: Bronchiolitis exudativa (disorder)
5247005	5247005: Bordetella pertussis (organism)
52653008	52653008: Respiratory sounds (observable entity)
52673003	52673003: Decreased coughing (finding)
53084003	53084003: Bacterial pneumonia (disorder)
53869006	53869006: Gram negative septicemia (disorder)
54150009	54150009: Upper respiratory infection (disorder)
54398005	54398005: Acute upper respiratory infection (disorder)
54602006	54602006: Suxamethonium apnea (finding)
54959009	54959009: Perinatal atelectasis (disorder)
55014007	55014007: Family Orthomyxoviridae (organism)
5505005	5505005: Acute bronchiolitis (disorder)
55130001	55130001: Laryngotracheitis (disorder)
55207002	55207002: Influenzavirus A (living organism) (organism)
55355000	55355000: Acute laryngopharyngitis (disorder)
55442000	55442000: Paroxysmal nocturnal dyspnea (finding)
55604004	55604004: Avian influenza (disorder)
55679008	55679008: Peribronchial pneumonia (disorder)
56018004	56018004: Wheezing (finding)
56937005	56937005: Abscess of trachea (disorder)
57000008	57000008: Traumatic apnea (finding)
57089007	57089007: Respiratory syncytial virus bronchiolitis (disorder)
57541005	57541005: Pulmonary pneumocystosis (disorder)
5758002	5758002: Bacteremia (finding)
57702005	57702005: Unresolved pneumonia (disorder)
57769004	57769004: Dyspnea after eating (finding)
58031004	58031004: Suppurative pharyngitis (disorder)
58217006	58217006: Infection caused by Bordetella bronchiseptica (disorder)
58576005	58576005: Haemophilus influenzae epiglottitis (disorder)
58596002	58596002: Inspiratory stridor (finding)
5875001	5875001: Acute bronchitis with obstruction (disorder)
58763001	58763001: Acute empyema of nasal sinus (disorder)
58853001	58853001: Acidotic hyperventilation (finding)
58890000	58890000: Adenoviral bronchopneumonia (disorder)
59113005	59113005: Perinatal secondary atelectasis (disorder)
59221008	59221008: Parainfluenza virus rhinopharyngitis (disorder)
59265000	59265000: Paroxysmal dyspnea (finding)
59471009	59471009: Phlegmonous pharyngitis (disorder)
59475000	59475000: Pneumonia in pertussis (disorder)
59707005	59707005: Abscess of pharynx (disorder)
59786004	59786004: Weavers' cough (disorder)
59903001	59903001: Acute obliterating bronchiolitis (disorder)
59967003	59967003: Acute laryngotracheitis with obstruction (disorder)
59994004	59994004: Hacking cough (finding)
60118008	60118008: Acute respiratory alkalosis (disorder)
60485005	60485005: Pleurobronchopneumonia (disorder)
60537006	60537006: Whooping respiration (finding)
60696005	60696005: AIDS with bacterial pneumonia (disorder)
60845006	60845006: Dyspnea on exertion (finding)
6142004	6142004: Influenza (disorder)
61700007	61700007: Influenza with non-respiratory manifestation (disorder)
61711004	61711004: Acute abscess of ethmoidal sinus (disorder)
61884008	61884008: Achromobacter pneumonia (disorder)
61958003	61958003: Adenoviral respiratory disease (disorder)
62085005	62085005: Grunting respiration (finding)
62166005	62166005: Hysterical fever (finding)
62427007	62427007: Bovine cough (finding)
62548007	62548007: Nocturnal cough (finding)
62618004	62618004: Early morning cough (finding)
62731002	62731002: Increasing frequency of cough (finding)
62744007	62744007: Orthopnea (finding)
62994001	62994001: Tracheitis (disorder)
63000007	63000007: Spasmodic cough (finding)
63039003	63039003: Influenza with respiratory manifestation other than pneumonia (disorder)
63140003	63140003: Acute suppuration of ethmoidal sinus (disorder)
63171007	63171007: Acute infectious disease (disorder)
63214000	63214000: Vagal apnea (finding)
63459005	63459005: Clinical infection (disorder)
63993003	63993003: Remittent fever (finding)
64369009	64369009: Acute tracheitis without obstruction (disorder)
64375000	64375000: Acute laryngotracheitis (disorder)
64479007	64479007: Pneumonia caused by Klebsiella pneumoniae (disorder)
64703005	64703005: Terminal bronchopneumonia (disorder)
64880000	64880000: Parainfluenza virus bronchopneumonia (disorder)
64917006	64917006: Parainfluenza virus pneumonia (disorder)
651000146102	651000146102: Middle East respiratory syndrome (disorder)
652005	652005: Gangrenous tonsillitis (disorder)
65710008	65710008: Acute respiratory failure (disorder)
65878001	65878001: Septic bronchitis (disorder)
65958008	65958008: Hiccoughs (finding)
66011008	66011008: Viral tracheitis (disorder)
66151009	66151009: Perinatal complete pulmonary collapse (disorder)
66429007	66429007: Unresolved lobar pneumonia (disorder)
6655004	6655004: Acute laryngitis (disorder)
67158008	67158008: Tracheal tug (finding)
67395002	67395002: Amphoric breathing (finding)
67782005	67782005: Acute respiratory distress syndrome (disorder)
67814005	67814005: Bronchopneumonia (disorder)
67832005	67832005: Acute ethmoidal sinusitis (disorder)
67905004	67905004: Acute-on-chronic respiratory failure (disorder)
68095009	68095009: Wheezing stridor (finding)
68154008	68154008: Chronic cough (finding)
68272006	68272006: Acute maxillary sinusitis (disorder)
68978004	68978004: Hyperventilation (finding)
69698001	69698001: Infection as complication of medical care (disorder)
698819004	698819004: Postoperative sepsis (disorder)
699014000	699014000: Recurrent pneumonia (disorder)
70036007	70036007: Haemophilus influenzae pneumonia (disorder)
70073005	70073005: Perinatal apneic spells (disorder)
7013003	7013003: Cluster breathing (finding)
70226007	70226007: Heat pyrexia (disorder)
70407001	70407001: Stridor (finding)
707351006	707351006: Institution-acquired respiratory infection (disorder)
70976000	70976000: Viral epiglottitis (disorder)
71150007	71150007: Relapsing fever of North Africa (disorder)
71186008	71186008: Croup (disorder)
71255007	71255007: Adenoviral laryngotracheobronchitis (disorder)
7142008	7142008: Cough at rest (finding)
718004	718004: Acute bronchiolitis with obstruction (disorder)
71926009	71926009: Infective pneumonia acquired prenatally (disorder)
72204002	72204002: Respiratory syncytial virus laryngotracheobronchitis (disorder)
72365000	72365000: Dyspnea, class II (finding)
72430001	72430001: Gangrenous pharyngitis (disorder)
72656004	72656004: Granulomatous pneumonitis (disorder)
72863001	72863001: Snoring (finding)
73198007	73198007: Bacterial pleurisy (disorder)
73322006	73322006: Dyspnea, class IV (finding)
73414003	73414003: Haemophilus influenzae laryngotracheobronchitis (disorder)
74644004	74644004: Influenza with encephalopathy (disorder)
74863000	74863000: Hyperpyrexia (finding)
74881002	74881002: Legionnaire's disease (disorder)
75125004	75125004: Chills and fever (finding)
7520000	7520000: Pyrexia of unknown origin (finding)
7548000	7548000: Rheumatic pneumonitis (disorder)
75483001	75483001: Breathing painful (finding)
75498004	75498004: Acute bacterial sinusitis (disorder)
7550008	7550008: Transitory tachypnea of newborn (disorder)
75570004	75570004: Viral pneumonia (disorder)
76067001	76067001: Sneezing (finding)
76090006	76090006: Pittsburgh pneumonia (disorder)
76571007	76571007: Septic shock (disorder)
76651006	76651006: Pneumococcal pharyngitis (disorder)
76653009	76653009: Acute empyema of maxillary sinus (disorder)
7678002	7678002: Cytomegaloviral pneumonia (disorder)
7688001	7688001: Ether apnea (finding)
77047003	77047003: Vesicular breathing (finding)
77116006	77116006: Infection caused by Bordetella parapertussis (disorder)
77329001	77329001: Mouth breathing (finding)
77919000	77919000: Acute sphenoidal sinusitis (disorder)
77957000	77957000: Intermittent fever (finding)
78046005	78046005: Myocarditis caused by influenza virus (disorder)
78337007	78337007: Acute upper respiratory infection of multiple sites (disorder)
78430008	78430008: Adenoviral pharyngitis (disorder)
78431007	78431007: Influenza due to Influenza virus, type A, human (disorder)
78911000	78911000: Parainfluenza virus pharyngitis (disorder)
79451004	79451004: Bronchial breathing (finding)
79479005	79479005: Respiratory syncytial virus bronchitis (disorder)
79587009	79587009: Septicemia caused by Bacteroides (disorder)
79877004	79877004: Stenosis of bronchus (disorder)
80257001	80257001: Acute bronchitis with bronchospasm (disorder)
80384002	80384002: Epiglottitis (disorder)
80954004	80954004: Decreased respiratory function (finding)
81164001	81164001: Ornithosis with pneumonia (disorder)
81524006	81524006: Influenza caused by Influenza C virus (disorder)
82228008	82228008: Staphylococcal pharyngitis (disorder)
82272006	82272006: Common cold (disorder)
82297005	82297005: Congestion of nasal sinus (disorder)
82670009	82670009: Whooping cough caused by organism other than Bordetella pertussis (disorder)
82690000	82690000: Suppurative laryngitis (disorder)
83440004	83440004: Influenza with involvement of gastrointestinal tract (disorder)
8350005	8350005: AIDS with respiratory abnormality (disorder)
84037004	84037004: Swine influenza (disorder)
84113001	84113001: Influenzavirus C (organism)
84162001	84162001: Cold sensation quality (qualifier value)
84512003	84512003: Influenzal pharyngitis (disorder)
84753008	84753008: Pneumonia in systemic mycosis (disorder)
84889008	84889008: Parapharyngeal abscess (disorder)
85083002	85083002: Streptococcal laryngitis (disorder)
8519009	8519009: Acute tracheitis with obstruction (disorder)
85469005	85469005: Hypostatic pneumonia (disorder)
85617008	85617008: Abnormal respiratory rhythm (finding)
85832003	85832003: Parainfluenza virus laryngitis (disorder)
85915003	85915003: Laryngotracheobronchitis (disorder)
86773000	86773000: Edematous laryngitis (disorder)
87317003	87317003: Respiratory arrest (disorder)
87628006	87628006: Bacterial infectious disease (disorder)
88808006	88808006: Relapsing fever of Iran AND/OR Central Asia (disorder)
88823001	88823001: Serologic test for Influenza B virus (procedure)
89549007	89549007: Catarrhal bronchitis (disorder)
90091006	90091006: Breath holding with temper (finding)
90176007	90176007: Tonsillitis (disorder)
90389005	90389005: Genus Rhinovirus (organism)
90480005	90480005: Interrupted breathing (finding)
90661000	90661000: Diaphragmatic tonic spasm (finding)
90701007	90701007: Late apnea (finding)
91038008	91038008: Acute frontal sinusitis (disorder)
91280004	91280004: Glossopharyngeal breathing (finding)
91302008	91302008: Sepsis (disorder)
91581004	91581004: Perinatal respiratory failure (disorder)
95430002	95430002: Respiratory tract paralysis (disorder)
95436008	95436008: Lung consolidation (disorder)
95611007	95611007: Neonatal hypoventilation (finding)
95616002	95616002: Neonatal apneic attack (finding)
95617006	95617006: Neonatal cyanosis (disorder)
95618001	95618001: Neonatal respiratory depression (disorder)
95619009	95619009: Neonatal respiratory failure (disorder)
95634003	95634003: Neonatal respiratory arrest (disorder)
95880003	95880003: Soft tissue infection (disorder)
95885008	95885008: Mycoplasmal pharyngitis (disorder)
95886009	95886009: Mycoplasmal tracheobronchitis (disorder)
95891005	95891005: Influenza-like illness (finding)
95908009	95908009: Drug fever (finding)
9619006	9619006: Aseptic fever (finding)
9763007	9763007: Expiratory wheezing (finding)
713013008	713013008: Breath holding spell (finding)
12601000132105	12601000132105: Probable severe acute respiratory syndrome (situation)
715882005	715882005: Severe acute respiratory syndrome of upper respiratory tract (disorder)
721104000	721104000: Sepsis due to urinary tract infection (disorder)
724229002	724229002: Apnea of infancy (disorder)
840535000	840535000: Antibody to severe acute respiratory syndrome coronavirus 2 (substance)
722278006	722278006: Acute kidney injury due to sepsis (disorder)
722892007	722892007: Fever due to infection (finding)
840539006	840539006: Disease caused by severe acute respiratory syndrome coronavirus 2 (disorder)
709110009	709110009: Acute hypercapnic respiratory failure (disorder)
840533007	840533007: Severe acute respiratory syndrome coronavirus 2 (organism)
713084008	713084008: Pneumonia caused by Human coronavirus (disorder)
158359009	158359009: [D]Septic shock (situation)
196075003	196075003: Pleurisy (disorder)
66857006	66857006: Hemoptysis (finding)
196079009	196079009: Basal pleurisy (disorder)
233638004	233638004: Dry pleurisy (disorder)
314043005	314043005: Viral pleurisy (disorder)
408691009	408691009: Pleuritic breathing (finding)
72735007	72735007: Interlobar pleurisy (disorder)
275501002	275501002: Serous pleurisy (disorder)
196081006	196081006: Sterile pleurisy (disorder)
31810002	31810002: Pleurisy with effusion (disorder)
77138008	77138008: Fibrinous pleurisy (disorder)
106048009	106048009: Respiratory finding (finding)
840544004	840544004: Suspected disease caused by Severe acute respiratory coronavirus 2 (situation)
161920001	161920001: Respiratory symptom (finding)
50043002	50043002: Disorder of respiratory system (disorder)
111273006	111273006: Acute respiratory disease (disorder)
301226008	301226008: Lower respiratory tract finding (finding)
6686005	6686005: Blood streaked sputum (finding)
61281005	61281005: Bloodstained sputum (finding)
418092006	418092006: Respiratory tract congestion (disorder)
207047005	207047005: [D]Respiratory system and chest symptoms (situation)
870590002	870590002: Acute hypoxemic respiratory failure due to disease caused by severe acute respiratory syndrome coronavirus 2 (disorder)
102581000	102581000: Excessive bronchial secretion (finding)
119741000146102	119741000146102: Conjunctivitis due to disease caused by severe acute respiratory syndrome coronavirus 2 (disorder)
